# Supplementary material for: New Wild-Type Lacticaseibacillus rhamnosus Strains as Candidates to Manage Type 1 Diabetes
Source: Microorganisms. 2022 Jan 25;10(2):272. doi: 10.3390/microorganisms10020272 (PMC8875344; doi:10.3390/microorganisms10020272)
Supplement: Supplementary file 1 [file microorganisms-10-00272-s001.zip]

Archive with 1 entries (1 files):
- microorganisms-1534535-supplementary.pdf
